# Supplementary material for: Prescribing Patterns and Clinical Outcomes of Ceftolozane/Tazobactam by Renal Function and Body Mass Index: A SPECTRA Real-World Multi-Country Analysis
Source: Antibiotics (Basel). 2026 Mar 17;15(3):303. doi: 10.3390/antibiotics15030303 (PMC13023874; doi:10.3390/antibiotics15030303)
Supplement: Supplementary file 1 [file antibiotics-15-00303-s001.zip]

Archive with 1 entries (1 files):
- antibiotics-4113113-supplementary.pdf
